# Supplementary material for: Compound KTI-2338 Inhibits ACVR1 Receptor Signaling in Fibrodysplasia Ossificans Progressiva
Source: Pharmaceutics. 2025 Dec 10;17(12):1590. doi: 10.3390/pharmaceutics17121590 (PMC12736380; doi:10.3390/pharmaceutics17121590)
Supplement: Supplementary file 1 [file pharmaceutics-17-01590-s001.zip]

Archive with 1 entries (1 files):
- pharmaceutics-3997698-supplementary.pdf
